# Supplementary material for: Cell-Free Nucleic Acids for Early Diagnosis of Acute Ischemic Stroke: A Systematic Review and Meta-Analysis
Source: Int J Mol Sci. 2025 Feb 12;26(4):1530. doi: 10.3390/ijms26041530 (PMC11855205; doi:10.3390/ijms26041530)
Supplement: Supplementary file 1 [file ijms-26-01530-s001.zip]

Archive with 1 entries (1 files):
- ijms-3455617-supplementary.pdf
